# Supplementary material for: bra-miR167a Targets ARF8 and Negatively Regulates Arabidopsis thaliana Immunity against Plasmodiophora brassicae
Source: Int J Mol Sci. 2023 Jul 24;24(14):11850. doi: 10.3390/ijms241411850 (PMC10380745; doi:10.3390/ijms241411850)
Supplement: Supplementary file 1 [file ijms-24-11850-s001.zip]

Archive with 4 entries (3 files):
- supplmentary materials/
- supplmentary materials/primers of all miRNA and mRNA.xlsx
- supplmentary materials/Supplementary Figure 1.tif
- supplmentary materials/Supplementary Figure 2.tif
