# Supplementary material for: bra-miR167a Targets ARF8 and Negatively Regulates Arabidopsis thaliana Immunity against Plasmodiophora brassicae
Source: Int J Mol Sci. 2023 Jul 24;24(14):11850. doi: 10.3390/ijms241411850 (PMC10380745; doi:10.3390/ijms241411850)
Supplement: Supplementary file 1 [file ijms-24-11850-s001.zip › supplmentary materials/primers of all miRNA and mRNA.xlsx]

## Sheet: mRNA
Primer	Primer sequence(5，to 3，)	Usage
STTM167- BamHI-F	ATGTCTAGACTCGAGTAGATCATGCTCTAGGCAG	PCR
STTM167- BamHI-R	AGCCTGCAGCCATGGTGAAGCTGCCTAGAGCATG
EX167-BamHI-F	ATGTCTAGACTCGAGGGTGCACCGGCATCTGATG	PCR
EX167-BamHI-R	AGCCTGCAGCCATGGGATGCGACAGTCAACGGGT
35S-F	GACGCACAATCCCACTATCC	PCR
EX167-R	GATGCGACAGTCAACGGGT
RN167-R	TGAAGCTGCCTAGAGCATG
ARF6-F	ACGGGTTGGAGCGTATTTGT	qPCR
ARF6-R	GTTTGTAGCGGCAGCATGAG
ARF8-F	CCCAAGCCTACCACCACAAT	qPCR
ARF8-R	CAGCAGCACGTCTAGGAACA
ARF10-F	CTGAGGATGTTGGACGCACA	qPCR
ARF10-R	TCCACGTCTTTCTCACGTTGT
ARF16-F	CGTGGTGCTCAGGTATGAGG	qPCR
ARF16-R	AACGAAGTAAGCGGGATCGG
ARF17-F	AGCTCATCGCTGGAGATTCG	qPCR
ARF17-R	TCACAGCCTCAGCAGTCAAC
ACT7 -F	CCATTCAGGCCGTTCTTTC	qPCR
ACT7 -R	CGTTCTGCGGTAGTGGTGA
TIR1-F	ATAAGGGACTGCCCGTTTGG	qPCR
TIR1-R	TCAAATCGAGGACCAGCCAC
AFB2-F	AGGGATAGTCCGTTTGGGGA	qPCR
AFB2-R	TCTTGTCCCAACCACAGTCC
AFB3-F	TCTTCGTGAGCTGGACTTGC	qPCR
AFB3-R	CGGCGCACAACTCATTAACC
PR1-F	TTCACAACCAGGCACGAGG	qPCR
PR1-R	TAGCCTTCTCGCTAACCCAC
PR5-F	AATTGCCCTACCACCGTCTG	qPCR
PR5-R	AATTCAGCCAGAGTGACGGG
MPK3-F	ACTTCCCAACTTCCCACGTC	qPCR
MPK3-R	TGTTCCTCATCCAGAGGCTG
MPK6-F	AAGTTCCCGACAGTGCATCC	qPCR
MPK6-R	CTGGATTGAAAGCAAGCGCC
GH3.1-F	CGAGTTCATCCCTCTCGGTG	qPCR
GH3.1-R	CACCGCCTTTTGAAGCTCTG
GH3.5-F	CACAAGCCCTAACGAGACCA	qPCR
GH3.5-R	CGCACTGAAGGATCGGTGAT
GH3.3-F	CACGCAGATGCTTTGTGGTC	qPCR
GH3.3-R	ATCAGCCAGTTCTTGGTCCG
GH3.17-F	TCTCCTCATACCACCAAAAACCA	qPCR
GH3.17-R	GCTTGAGACCAGCCTCTGTAT
GH3.6-F	ACGGTAACACGCCAATTCCT	qPCR
GH3.6-R	CGGAGCAAACTTCACACACC
SAUR72-F	CCTCCGTTCTTCGGTGACTC	qPCR
SAUR72-R	GACAAGGACATGGCAAGGGA

## Sheet: miRNA
miRNA	Forward primer（5'-3'）
bra-miR167a	TGAAGCTGCCAGCATGATCTA
U6	TTGGAACGATACAGAGAAGATTAGCA
